# Supplementary material for: Serum 25-Hydroxyvitamin D Status and 12-Week Functional Outcomes After Extracorporeal Shock Wave Therapy for Lateral Epicondylitis: A Retrospective Cohort Study
Source: Nutrients. 2026 Jul 2;18(13):2152. doi: 10.3390/nu18132152 (PMC13363471; doi:10.3390/nu18132152)
Supplement: Supplementary file 1 [file nutrients-18-02152-s001.zip]

Archive with 1 entries (1 files):
- nutrients-4363181-supplementary.pdf
